# Supplementary material for: Human cerebrospinal fluid net flow enhanced by respiration during the awake state
Source: Nat Commun. 2025 Dec 13;16:11499. doi: 10.1038/s41467-025-66548-4 (PMC12749403; doi:10.1038/s41467-025-66548-4)
Supplement: Supplementary file 13 — Source Data [file 41467_2025_66548_MOESM13_ESM.xlsx]

## Sheet: Raw_Total
Subject num	Group	Breathing Type	Median of FM CSF net flow (High, Low)	Age	Sex	Trained Year	Systolic BP	Diastolic BP	FM_CSF_mean_speed	FM_CSF_displacement	FM_CSF_net_flow	FM_CSF_mean_peak_velocity	FM_CSF_mean_valley_velocity	FM_CSF_Mean_Difference_between_Peak_Valley (MeanPV)	FM_CSF_mean pk-to-pk	FM_CSF_Max_Flow_rate	FM_CSF_Min_Flow_rate	LV_CSF_mean_speed	LV_CSF_displacement	LV_CSF_net_flow	LV_CSF_mean_peak_velocity	LV_CSF_mean_valley_velocity	LV_CSF_Mean_Difference_between_Peak_Valley (MeanPV)	LV_CSF_mean pk-to-pk	LV_CSF_Max_Flow_rate	LV_CSF_Min_Flow_rate	Lung area displacement	Chest_displacement	Diaphragm_displacement	SSS_venous_displacement	SSS_displacement_Resp	SSS_displacement_Cardio	FM_HR_Displacement	FM_HR_Rate	FM_Inhale_length	FM_Exhale_length	FM_I:Eratio	FM_Respiratory rate	LV_HR_Displacement	LV_HR_Rate	LV_Inhale_length	LV_Exhale_length	LV_I:Eratio	LV_Respiratory rate	HR_Displacement	Average_HR_Rate	Average_Inhale	Average_exhale	Average_I:Eratio
T01	T	RB	High	59	2	27	107	68	0.89183	0.297075	48.5874	1.07571	-1.47868	-0.40297	2.5544	0.215062	-0.212686	missing data	missing data	missing data	missing data	missing data	missing data	missing data	missing data	missing data	0.259078	0.0306266	0.237154	0.0311788	0.0268084	0.00324064	2.43449	75.6319	4.29598	2.18054	1.97015	9.26424	missing data	missing data	missing data	missing data	missing data	missing data	2.43449	75.6319	4.29598	2.18054	1.97015
T01	T	DB	High	59	2	27	107	68	1.05365	1.32377	24.6413	1.36883	-1.46197	-0.0931391	2.83079	0.404933	-0.496931	missing data	missing data	missing data	missing data	missing data	missing data	missing data	missing data	missing data	0.476417	0.0269111	0.432067	0.798241	0.82816	0.0106931	11.7164	80.5485	13.5553	4.67109	2.90196	3.29193	missing data	missing data	missing data	missing data	missing data	missing data	11.7164	80.5485	13.5553	4.67109	2.90196
T02	T	RB	High	79	2	5	130	82	0.88373	0.155692	30.0232	0.947971	-1.57812	-0.630148	2.52609	0.314764	-0.3516	0.172002	0.0320682	5.29624	0.191015	-0.210486	-0.019471	0.401501	0.0452307	-0.0393182	0.0853758	0.0169041	0.0838578	0.190295	0.0785974	0.0178709	2.18476	52.3339	4.41033	3.42588	1.28736	7.65676	2.44737	50.3494	4.63009	2.92227	1.58442	7.94454	2.31606	51.3416	4.52021	3.17408	1.43589
T02	T	DB	High	79	2	5	130	82	0.94072	0.692915	44.1974	1.14365	-1.67089	-0.52724	2.81453	0.565481	-0.379779	0.158837	0.180859	31.7675	0.167553	-0.187784	-0.020231	0.355336	0.0758034	-0.0700226	0.180594	0.0222549	0.177538	0.477808	0.456039	0.0188126	3.82785	51.4672	6.81331	7.02188	0.970297	4.33677	4.73615	52.0235	7.57301	6.25295	1.21111	4.33966	4.282	51.7453	7.19316	6.63741	1.0907
T03	T	RB	High	39	2	14	125	75	0.673613	0.0690894	36.5114	0.907043	-1.22878	-0.321738	2.13582	0.140319	-0.124947	0.2286	0.0180333	12.3581	0.252904	-0.364878	-0.111973	0.617782	0.0515034	-0.0513108	0.192445	0.00895722	0.321422	0.0702233	0.0336453	0.00429188	1.19917	62.4054	4.26154	2.16305	1.97015	9.33911	0.839209	62.1126	2.42593	1.92326	1.26136	13.7957	1.01919	62.259	3.34374	2.04316	1.61576
T03	T	DB	High	39	2	14	125	75	0.725422	0.735555	26.9863	0.878711	-1.3133	-0.434584	2.19201	0.465904	-0.456043	0.259273	0.191382	44.1545	0.287088	-0.331235	-0.0441471	0.618323	0.19011	-0.192935	0.510741	0.0253454	0.626538	0.790024	0.554785	0.00942453	8.71098	67.7248	27.0944	2.85997	9.47368	2.00304	12.3628	73.5865	29.6222	11.314	2.61818	1.46569	10.5369	70.6557	28.3583	7.087	6.04593
T04	T	RB	Low	47	2	23	131	80	0.723078	0.0512501	6.53618	0.929676	-1.28733	-0.357654	2.21701	0.102169	-0.215787	0.188317	0.00543267	2.81949	0.195044	-0.211603	-0.0165589	0.406647	0.0137719	-0.00859444	0.251076	0.011687	0.294996	0.0171942	0.00744499	0.0032059	0.795878	65.9391	3.17912	1.47268	2.15873	12.8982	1.96088	62.5298	3.12653	1.89105	1.65333	11.958	1.37838	64.2344	3.15283	1.68186	1.90603
T04	T	DB	High	47	2	23	131	80	0.608728	0.64756	88.9787	0.811626	-1.03259	-0.220959	1.84421	0.474972	-0.338385	0.18378	0.0396256	7.25893	0.178709	-0.195238	-0.0165286	0.373947	0.0103155	-0.0138789	0.60186	0.0168475	0.740698	0.179728	0.174642	0.00231327	13.09	67.0185	18.8928	4.31502	4.37838	2.58534	7.88714	64.4979	17.3958	5.99449	2.90196	2.56517	10.4886	65.7582	18.1443	5.15475	3.64017
T05	T	RB	Low	62	2	23	135	90	0.72039	0.457142	8.64186	1.05673	-1.22523	-0.1685	2.28195	0.216476	-0.218159	0.168648	0.0571037	26.7155	0.205613	-0.200681	0.0049319	0.406294	0.0403886	-0.0307591	0.19173	0.00808597	0.22515	0.193384	0.160027	0.0072678	1.08171	58.1561	6.74305	3.0516	2.20968	6.12579	2.32919	55.9022	6.94937	3.85473	1.80282	5.55345	1.70545	57.0292	6.84621	3.45316	2.00625
T05	T	DB	High	62	2	23	135	90	0.707188	0.822801	255.827	0.996835	-1.21098	-0.21415	2.20782	0.409644	-0.372843	0.163011	0.0479777	3.00713	0.18603	-0.193944	-0.00791434	0.379974	0.0418307	-0.031269	0.438739	0.008623	0.41284	0.107003	0.0955319	0.00469558	2.10405	59.6376	19.776	6.2864	3.14583	2.30217	1.88117	58.1388	7.08833	5.61958	1.26136	4.72147	1.99261	58.8882	13.4322	5.95299	2.2036
T06	T	RB	High	68	1	9	123	75	1.02686	0.708912	189.754	1.17132	-1.8464	-0.675087	3.01772	0.544884	-0.408185	0.149221	0.109409	15.7451	0.158197	-0.200674	-0.0424761	0.358871	0.0508926	-0.0622339	0.542325	0.0296372	0.554307	0.0558848	0.0530034	0.000423419	8.97582	59.9724	8.04508	4.17607	1.92647	4.90952	11.8582	63.2967	7.46546	4.91476	1.51899	4.84644	10.417	61.6345	7.75527	4.54542	1.72273
T06	T	DB	High	68	1	9	123	75	1.1705	0.496187	96.9036	1.36649	-1.98316	-0.616679	3.34965	0.42119	-0.41527	0.151856	0.0811171	8.21008	0.1533	-0.193007	-0.0397079	0.346307	0.0501967	-0.0692428	0.555521	0.0254103	0.70367	0.0784159	0.0724628	0.000989584	8.84417	62.3297	10.4829	5.08499	2.06154	3.85409	6.77327	59.9073	8.43207	5.10005	1.65333	4.4339	7.80872	61.1185	9.45749	5.09252	1.85744
T07	T	RB	Low	58	1	3.5	104	66	0.555453	0.0693084	0.998792	0.656275	-0.924819	-0.268544	1.58109	0.122459	-0.201152	0.185457	0.0208771	6.4321	0.206951	-0.251476	-0.0445241	0.458427	0.028362	-0.0361365	0.134265	0.0183002	0.188082	0.014557	0.0111602	0.00304802	6.65869	75.5036	4.61204	3.8081	1.21111	7.12577	7.69621	71.5367	4.72911	3.59915	1.31395	7.20438	7.17745	73.5201	4.67058	3.70363	1.26253
T07	T	DB	Low	58	1	3.5	104	66	0.613125	0.162331	12.6534	0.7702	-0.995177	-0.224977	1.76538	0.251688	-0.216032	0.191246	0.0500364	2.32609	0.217385	-0.272472	-0.0550869	0.489858	0.0479512	-0.0338419	0.176428	0.0205768	0.222062	0.0892219	0.0860471	0.00458946	12.263	77.887	5.10589	7.75579	0.658333	4.66502	12.2305	71.5614	5.63028	6.68209	0.842593	4.87314	12.2468	74.7242	5.36809	7.21894	0.750463
T08	T	RB	Low	29	2	12	128	73	0.862679	0.150724	10.7577	1.01218	-1.73427	-0.722091	2.74645	0.264026	-0.316899	0.201791	0.0138944	10.3022	0.20381	-0.231808	-0.0279977	0.435618	0.0355954	-0.0282346	0.0803442	0.0151814	0.0918799	0.0205428	0.00752742	0.0143661	3.11994	64.1351	2.43655	1.77974	1.36905	14.2305	2.64446	65.8854	1.89192	1.7282	1.09474	16.574	2.8822	65.0103	2.16424	1.75397	1.23189
T08	T	DB	Low	29	2	12	128	73	0.829978	0.305925	17.9793	1.12051	-1.53162	-0.411109	2.65213	0.271746	-0.320236	0.231833	0.0167619	2.93955	0.260855	-0.280666	-0.0198114	0.541521	0.0130087	-0.0139203	0.291417	0.0424185	0.347861	0.0115451	0.0104662	0.000611385	6.87132	61.9938	3.35054	2.93963	1.13978	9.53869	13.3301	65.6477	4.3923	3.48218	1.26136	7.61954	10.1007	63.8207	3.87142	3.21091	1.20057
T09	T	RB	High	72	1	2.5	128	70	1.19053	0.308883	65.763	1.34537	-2.17288	-0.827507	3.51825	0.321508	-0.422508	0.332698	0.0195546	20.3824	0.376337	-0.418823	-0.0424865	0.79516	0.0338291	-0.0438637	0.167666	0.0144604	0.212623	0.0323276	0.0225163	0.00709975	1.16185	52.7918	5.67649	2.56892	2.20968	7.27678	1.8463	51.6676	3.08824	2.1644	1.42683	11.4228	1.50408	52.2297	4.38236	2.36666	1.81825
T09	T	DB	High	72	1	2.5	128	70	1.41692	0.838102	85.9628	1.56132	-2.40586	-0.844538	3.96718	0.519693	-0.708466	0.302758	0.120663	11.3419	0.339141	-0.355229	-0.0160884	0.69437	0.0617623	-0.0866339	0.307381	0.025396	0.436576	0.0869829	0.0762998	0.00778771	3.41586	54.9095	6.74754	4.25869	1.58442	5.45146	3.65067	53.1087	10.07	5.34487	1.88406	3.89233	3.53326	54.0091	8.40879	4.80178	1.73424
T10	T	RB	Low	35	2	5	110	72	0.612718	0.110973	20.8936	0.928737	-0.815805	0.112932	1.74454	0.179641	-0.142231	0.123179	0.0419144	4.77069	0.146744	-0.134012	0.0127321	0.280755	0.0197016	-0.0168286	0.13736	0.018873	0.216125	0.047476	0.0364141	0.002881	11.7569	76.3502	5.86073	2.84289	2.06154	6.89368	16.6999	70.1788	5.81948	3.44513	1.68919	6.47626	14.2284	73.2645	5.8401	3.14401	1.87536
T10	T	DB	High	35	2	5	110	72	0.551627	1.08299	108.026	0.760047	-0.650292	0.109755	1.41034	0.329748	-0.32442	0.129021	0.0455248	1.56523	0.153673	-0.14511	0.00856359	0.298783	0.0269152	-0.016709	0.387252	0.0199172	0.541548	0.153693	0.136985	0.00250535	15.4615	79.0655	12.2045	3.56625	3.42222	3.80451	10.989	78.4527	11.0931	3.62374	3.06122	4.07697	13.2252	78.7591	11.6488	3.595	3.24172
T11	T	RB	High	67	2	1	118	78	0.577085	0.410171	51.6154	0.722129	-1.0384	-0.31627	1.76053	0.208016	-0.256145	0.161028	0.169855	11.4915	0.170229	-0.220011	-0.0497815	0.39024	0.0921114	-0.0706384	0.284473	0.0262857	0.327899	0.0916945	0.111255	0.0106697	3.04506	57.4078	13.0052	6.90275	1.88406	3.01387	3.55361	56.5101	9.34269	5.29665	1.76389	4.09855	3.29933	56.959	11.1739	6.0997	1.82397
T11	T	DB	High	67	2	1	118	78	0.675896	0.424231	88.5693	0.844634	-1.18464	-0.340011	2.02928	0.404507	-0.342665	0.172959	0.128204	39.4891	0.221741	-0.259666	-0.0379242	0.481407	0.0655663	-0.0765345	0.336113	0.0123476	0.403459	0.309238	0.288457	0.00914601	4.11364	58.8728	14.1466	6.70653	2.10938	2.87727	12.4641	62.4228	14.8762	8.43378	1.76389	2.574	8.2889	60.6478	14.5114	7.57015	1.93663
T12	T	RB	Low	74	1	1.5	117	64	1.26222	0.157434	8.8583	1.42843	-2.32822	-0.899786	3.75665	0.26407	-0.204991	0.363258	0.049647	49.7606	0.386313	-0.364326	0.0219873	0.750639	0.071821	-0.0697754	0.106648	0.0195819	0.0927102	0.0280482	0.0129173	0.00407562	2.57619	56.1625	2.56135	2.53574	1.0101	11.7714	6.22636	49.2687	3.71732	5.08919	0.730435	6.81314	4.40128	52.7156	3.13934	3.81247	0.870268
T12	T	DB	High	74	1	1.5	117	64	1.276	0.278207	56.3661	1.45946	-2.52015	-1.06069	3.97961	0.358028	-0.356789	0.362038	0.04842	4.576	0.328781	-0.38107	-0.0522889	0.709852	0.049641	-0.0522626	0.146479	0.0228217	0.126809	0.118351	0.103999	0.0103895	2.92358	50.9902	3.56611	2.34769	1.51899	10.1458	1.79051	51.9045	2.43109	1.73949	1.39759	14.3865	2.35705	51.4473	2.9986	2.04359	1.45829
T13	T	RB	Low	43	1	3.5	122	71	0.595055	0.0287576	1.06767	0.813068	-1.0269	-0.213834	1.83997	0.0678708	-0.0456042	0.130076	0.0165485	0.277537	0.172559	-0.161577	0.0109818	0.334137	0.0137176	-0.0192973	0.12495	0.0163241	0.139705	0.00329902	0.00252567	0.000345733	5.62484	64.934	2.17258	2.85467	0.761062	11.935	3.73492	65.1363	1.74912	2.60181	0.672269	13.7902	4.67988	65.0352	1.96085	2.72824	0.716665
T13	T	DB	Low	43	1	3.5	122	71	0.632247	0.0470927	10.3602	0.730062	-1.05824	-0.328181	1.78831	0.0913518	-0.0979377	0.13754	0.0152775	0.369291	0.184643	-0.17348	0.0111622	0.358123	0.0173362	-0.0137207	0.315351	0.0181585	0.316744	0.0187608	0.0109545	0.00141851	7.34568	67.0456	3.72028	3.33054	1.11702	8.50965	7.97579	67.7026	3.87247	3.07007	1.26136	8.64237	7.66074	67.3741	3.79638	3.2003	1.18919
T14	T	RB	Low	80	2	1	143	58	0.776533	0.0921779	5.37684	0.760318	-1.44728	-0.68696	2.2076	0.167076	-0.12538	0.147821	0.0106861	1.45494	0.168242	-0.215655	-0.0474132	0.383896	0.0290695	-0.0175847	0.0953623	0.00876205	0.110754	0.0260395	0.00932953	0.0195065	1.31107	57.9193	2.13357	1.94894	1.09474	14.6969	1.96457	56.1821	2.86607	2.51457	1.13978	11.1511	1.63782	57.0507	2.49982	2.23175	1.11726
T14	T	DB	High	80	2	1	143	58	0.685574	0.436029	79.686	0.711636	-1.16574	-0.454104	1.87738	0.335131	-0.213025	0.15206	0.0282052	7.26849	0.160328	-0.180907	-0.020579	0.341235	0.043471	-0.0324254	0.403291	0.0233382	0.437125	0.0516689	0.0391867	0.00941568	1.82366	61.4507	2.84333	5.126	0.554688	7.52887	1.37601	59.7583	4.44384	3.74435	1.18681	7.32763	1.59983	60.6045	3.64358	4.43517	0.87075
T15	T	RB	Low	72	2	23	121	79	0.775075	0.0778351	11.5208	0.848489	-1.30809	-0.459603	2.15658	0.184848	-0.164217	0.13891	0.0118164	14.2471	0.175819	-0.238055	-0.0622361	0.413874	0.0311357	-0.0289616	0.260174	0.0179088	0.246169	0.0555241	0.0306919	0.0109007	0.790979	69.9927	6.33896	3.00514	2.10938	6.42116	0.279406	68.9692	4.80746	2.6087	1.84286	8.09044	0.535193	69.4809	5.57321	2.80692	1.97612
T15	T	DB	High	72	2	23	121	79	0.738455	0.455592	39.3725	0.893197	-1.17913	-0.28593	2.07232	0.345421	-0.423661	0.127109	0.0966003	10.5266	0.16687	-0.197637	-0.0307673	0.364506	0.0479162	-0.0367034	0.643762	0.0149878	0.596847	0.156556	0.100157	0.0217787	2.24135	71.7571	8.43313	6.41814	1.31395	4.04006	1.91691	70.8738	8.91555	6.78528	1.31395	3.82145	2.07913	71.3155	8.67434	6.60171	1.31395
T16	T	RB	Low	81	2	8	125	75	1.26194	0.592257	12.2842	1.49084	-1.98447	-0.493634	3.47531	0.626772	-0.590695	0.209499	0.0587541	3.51164	0.267602	-0.334531	-0.0669287	0.602132	0.0377622	-0.035432	0.274903	0.0140885	0.313584	0.0266602	0.0195928	0.00742711	2.97561	67.9113	7.4479	4.31505	1.72603	5.10076	3.56901	66.1064	7.9766	4.23373	1.88406	4.91387	3.27231	67.0088	7.71225	4.27439	1.80504
T16	T	DB	High	81	2	8	125	75	1.18761	0.429201	22.7061	1.33734	-1.93304	-0.595696	3.27037	0.49504	-0.770706	0.247695	0.0290746	0.546973	0.291906	-0.440416	-0.148511	0.732322	0.0226223	-0.0416564	0.394386	0.0191437	0.47128	0.504351	0.482036	0.044436	4.00762	66.3464	8.52615	6.75947	1.26136	3.92526	1.88159	65.171	8.0863	5.55077	1.45679	4.39977	2.94461	65.7587	8.30623	6.15512	1.35908
T17	T	RB	High	70	2	22	122	80	0.971058	0.207082	55.4401	1.19264	-1.51886	-0.326224	2.7115	0.193373	-0.281325	0.221917	0.187151	15.2799	0.259456	-0.341369	-0.0819129	0.600825	0.067987	-0.0600732	0.385729	0.0361642	0.306895	0.389462	0.37268	0.0116423	4.731	79.3276	4.55933	4.00017	1.13978	7.00976	8.95487	82.0266	7.53899	7.02663	1.07292	4.11929	6.84294	80.6771	6.04916	5.5134	1.10635
T17	T	DB	High	70	2	22	122	80	1.11277	1.00126	143.178	1.25151	-1.54422	-0.292708	2.79572	0.421937	-0.472888	0.193382	0.20056	5.9993	0.218392	-0.285947	-0.0675551	0.504339	0.0693575	-0.069398	0.377303	0.0527366	0.337931	0.336229	0.335844	0.00716329	10.7047	81.7321	9.85787	4.46122	2.20968	4.19021	9.91141	81.1719	10.3171	4.45342	2.31667	4.06215	10.3081	81.452	10.0875	4.45732	2.26317
T18	T	RB	High	35	1	1	123	79	0.796261	0.244502	52.9584	0.955846	-1.38977	-0.433928	2.34562	0.274128	-0.319866	0.116978	0.0137268	1.33953	0.140227	-0.183461	-0.043234	0.323687	0.0126233	-0.010732	0.32175	0.0172906	0.307152	0.0330452	0.0277485	0.0023114	11.4148	65.7422	4.04454	3.33953	1.21111	8.1256	4.6653	61.1869	5.38793	4.10054	1.31395	6.32346	8.04003	63.4645	4.71623	3.72004	1.26253
T18	T	DB	High	35	1	1	123	79	0.656056	0.480801	110.466	0.824033	-0.980976	-0.156943	1.80501	0.329056	-0.364385	0.123005	0.0350201	0.803578	0.149946	-0.181473	-0.0315273	0.331419	0.0182058	-0.0120642	0.86854	0.0822974	0.820957	0.209945	0.209801	0.00319679	18.7987	71.2311	11.6441	6.04428	1.92647	3.39205	18.6729	70.2158	11.4793	6.9431	1.65333	3.25691	18.7358	70.7234	11.5617	6.49369	1.7899
T19	T	RB	Low	33	1	2.5	114	73	0.578238	0.22693	6.35329	0.675768	-0.924113	-0.248346	1.59988	0.148658	-0.18878	0.182459	0.0521695	0.30065	0.171479	-0.211145	-0.0396658	0.382624	0.0307307	-0.0251765	0.247938	0.00893615	0.245158	0.226102	0.198348	0.0168845	11.5929	65.3783	4.18398	2.93236	1.42683	8.43129	7.55627	72.028	4.18351	3.24969	1.28736	8.0719	9.57461	68.7031	4.18375	3.09103	1.35709
T19	T	DB	High	33	1	2.5	114	73	0.524252	0.46167	32.6704	0.609718	-0.831095	-0.221378	1.44081	0.192517	-0.200086	0.150256	0.075005	11.5776	0.126379	-0.118393	0.00798647	0.244772	0.0269201	-0.0298359	0.454795	0.018947	0.438537	0.400639	0.418216	0.0109035	18.8422	69.3715	7.9009	4.10123	1.92647	4.99911	21.6439	65.8518	6.88393	4.16367	1.65333	5.43104	20.2431	67.6117	7.39241	4.13245	1.7899
T20	T	RB	High	58	1	12	121	75	0.887734	0.536079	42.591	0.991752	-1.63959	-0.647842	2.63135	0.517985	-0.51528	0.0944215	0.041229	2.35877	0.115725	-0.152728	-0.0370025	0.268453	0.0445329	-0.0361859	0.182166	0.011757	0.254022	0.0490744	0.0334054	0.0150513	2.73191	56.4199	7.54563	5.07269	1.4875	4.75499	2.50402	56.2638	6.32338	5.22114	1.21111	5.19727	2.61796	56.3418	6.93451	5.14692	1.34931
T20	T	DB	High	58	1	12	121	75	0.759811	0.762878	60.0801	0.912542	-1.34554	-0.433	2.25808	0.400231	-0.354609	0.0860095	0.0412952	6.00636	0.109405	-0.149988	-0.040583	0.259394	0.0416146	-0.0363107	0.318338	0.03376	0.418237	0.122522	0.10802	0.0125221	3.10823	59.1694	9.15255	4.23979	2.15873	4.48017	2.2357	58.6099	8.9812	4.55864	1.97015	4.43137	2.67196	58.8896	9.06688	4.39921	2.06444
N01	NT	RB	Low	53	1	0	121	75	0.543025	0.0358301	6.39508	0.613947	-0.922237	-0.308289	1.53618	0.0928163	-0.102945	0.163645	0.0113706	3.34383	0.189007	-0.25065	-0.0616427	0.439657	0.0330251	-0.0195741	0.056659	0.0106408	0.0885887	0.0226216	0.00795975	0.0107088	2.59852	59.2123	1.40828	1.48087	0.95098	20.7673	2.9188	62.942	1.70227	1.71946	0.99	17.535	2.75866	61.0772	1.55528	1.60017	0.97049
N01	NT	DB	Low	53	1	0	121	75	0.48435	0.0845235	15.2925	0.619535	-0.761097	-0.141561	1.38063	0.14067	-0.195325	0.153486	0.0314692	5.33036	0.166167	-0.191427	-0.0252592	0.357594	0.0188151	-0.02156	0.336584	0.0668376	0.359539	0.0505349	0.0375813	0.00484667	12.1595	69.0242	4.42743	3.73052	1.18681	7.3548	8.49711	59.8276	6.88546	3.4949	1.97015	5.78015	10.3283	64.4259	5.65645	3.61271	1.57848
N02	NT	RB	Low	62	2	0	129	75	0.585122	0.0983357	20.2746	0.686855	-1.07064	-0.383783	1.75749	0.115348	-0.085786	0.10775	0.0164903	1.72731	0.14272	-0.141765	0.000955728	0.284485	0.0149263	-0.0198577	0.146657	0.0193978	0.164923	0.0134837	0.00112131	0.00320542	1.77376	62.3898	2.28914	2.26625	1.0101	13.1712	2.87133	61.641	2.10587	1.84761	1.13978	15.1765	2.32255	62.0154	2.19751	2.05693	1.07494
N02	NT	DB	High	62	2	0	129	75	0.826977	0.212835	64.7222	0.894968	-1.5304	-0.635436	2.42537	0.373268	-0.603039	0.115429	0.0249735	13.5319	0.185013	-0.15355	0.0314626	0.338563	0.0421114	-0.0446425	0.271407	0.0250801	0.310045	0.115791	0.0960618	0.00807945	3.50186	63.0111	9.86809	10.1702	0.970297	2.99427	2.62452	60.7262	7.65607	6.58279	1.16304	4.21382	3.06319	61.8686	8.76208	8.37648	1.06667
N03	NT	RB	Low	21	1	0	99	58	0.718299	0.0427353	12.1154	0.794014	-1.19834	-0.404326	1.99235	0.091204	-0.125881	0.158641	0.00729473	0.811553	0.14342	-0.18252	-0.0391002	0.325939	0.0139298	-0.0255425	0.0765063	0.0251336	0.0776315	0.00688424	0.00496099	0.00383241	4.72191	59.1443	1.77244	1.61906	1.09474	17.6913	4.64404	56.3094	1.86957	1.67371	1.11702	16.9335	4.68298	57.7269	1.821	1.64638	1.10588
N03	NT	DB	Low	21	1	0	99	58	0.737962	0.133377	8.7007	0.698163	-1.08105	-0.382891	1.77922	0.192906	-0.235229	0.188621	0.0212589	1.90259	0.1714	-0.237194	-0.0657936	0.408595	0.0331544	-0.0396781	0.465006	0.0492334	0.53251	1.12407	0.981091	0.026049	15.4524	61.8599	8.58395	5.1919	1.65333	4.35545	15.7553	61.8825	9.63935	5.46483	1.76389	3.97241	15.6039	61.8712	9.11165	5.32837	1.70861
N04	NT	RB	Low	37	2	0	124	108	0.699807	0.0487693	13.4742	0.883101	-1.37776	-0.494658	2.26086	0.153277	-0.106981	0.14207	0.0107192	5.03901	0.164092	-0.184521	-0.0204297	0.348613	0.0205649	-0.0195726	0.0874149	0.011745	0.101265	0.0319405	0.0103858	0.0100185	2.35619	66.9619	2.63012	1.5908	1.65333	14.2149	1.24712	69.3094	2.54394	1.57186	1.61842	14.578	1.80166	68.1356	2.58703	1.58133	1.63588
N04	NT	DB	Low	37	2	0	124	108	0.619848	0.0900038	14.7854	0.864424	-1.15804	-0.293612	2.02246	0.161989	-0.234943	0.132116	0.0161847	13.7213	0.138773	-0.149587	-0.0108141	0.28836	0.0316089	-0.0188149	0.279331	0.0526069	0.246081	0.0291187	0.0279543	0.00270594	4.34148	69.3101	4.17368	1.97863	2.10938	9.75244	4.29972	71.4836	4.34554	2.01301	2.15873	9.43612	4.3206	70.3968	4.25961	1.99582	2.13405
N05	NT	RB	Low	28	1	0	110	81	0.911494	0.0640635	6.82255	1.21283	-1.40764	-0.194813	2.62047	0.106244	-0.131247	0.131189	0.0174702	3.92346	0.176744	-0.138263	0.0384802	0.315007	0.0370783	-0.0209126	0.147901	0.0284701	0.158788	0.0574008	0.0251286	0.00558787	4.82946	66.7155	2.329	1.63229	1.42683	15.1466	6.21396	71.1607	3.05044	2.09395	1.45679	11.6632	5.52171	68.9381	2.68972	1.86312	1.44181
N05	NT	DB	High	28	1	0	110	81	0.807185	0.217586	45.8376	1.1635	-1.17789	-0.0143904	2.34139	0.259596	-0.293714	0.127548	0.0262964	1.39462	0.136681	-0.129216	0.00746435	0.265897	0.0174794	-0.0155903	0.608301	0.102917	0.56596	0.133822	0.0937551	0.00448064	9.92833	70.9603	6.08396	3.44918	1.76389	6.29384	11.3973	69.4692	5.50178	3.05177	1.80282	7.01463	10.6628	70.2148	5.79287	3.25047	1.78335
N06	NT	RB	Low	25	2	0	118	77	0.59386	0.0439932	11.3947	0.778333	-1.19625	-0.417912	1.97458	0.111951	-0.105601	0.181818	0.0172391	3.5787	0.188286	-0.244195	-0.0559089	0.432482	0.0256186	-0.0283479	0.0762611	0.0177323	0.0921737	0.0318647	0.0144826	0.00701584	5.13903	62.2521	2.33566	2.45606	0.95098	12.5216	4.47875	61.5901	2.4218	2.16809	1.11702	13.0722	4.80889	61.9211	2.37873	2.31207	1.034
N06	NT	DB	Low	25	2	0	118	77	0.678181	0.127687	6.25296	0.910811	-1.12556	-0.214748	2.03637	0.125722	-0.113308	0.19081	0.0774528	4.47647	0.189181	-0.226109	-0.0369276	0.415291	0.0418301	-0.0526442	0.239489	0.0287379	0.284708	0.0281236	0.0266408	0.00267584	14.2154	71.5437	3.82095	5.34012	0.715517	6.54946	13.9562	68.2381	3.6245	5.74271	0.631148	6.40533	14.0858	69.8909	3.72272	5.54141	0.673332
N07	NT	RB	High	24	2	0	159	80	0.579689	0.112909	76.8535	0.802497	-0.901417	-0.0989204	1.70391	0.210459	-0.218144	0.151573	0.0132889	3.45047	0.169604	-0.191014	-0.0214102	0.360619	0.0169392	-0.0188025	0.198458	0.0131382	0.271085	0.210859	0.0416233	0.00570061	3.46538	62.5654	6.81387	2.22586	3.06122	6.63736	2.57602	63.2201	5.74225	2.19322	2.61818	7.56099	3.0207	62.8927	6.27806	2.20954	2.8397
N07	NT	DB	High	24	2	0	159	80	0.422015	0.283015	50.9052	0.539621	-0.534961	0.0046593	1.07458	0.178483	-0.226107	0.174032	0.0267242	7.93405	0.181704	-0.196015	-0.0143111	0.377719	0.0270088	-0.0287813	0.473961	0.0351785	0.550004	0.046826	0.0403161	0.00187718	13.8395	73.9711	8.06265	3.39783	2.37288	5.23538	13.5687	71.2796	8.03892	3.38783	2.37288	5.25084	13.7041	72.6254	8.05079	3.39283	2.37288
N08	NT	RB	Low	50	1	0	116	77	0.654487	0.0686886	5.77535	0.768588	-1.30315	-0.534562	2.07174	0.181581	-0.192328	missing data	missing data	missing data	missing data	missing data	missing data	missing data	missing data	missing data	0.12159	0.0277741	0.123559	0.0529307	0.00992427	0.00332839	2.33358	63.4754	2.04899	2.11172	0.970297	14.4206	missing data	missing data	missing data	missing data	missing data	missing data	2.33358	63.4754	2.04899	2.11172	0.970297
N08	NT	DB	High	50	1	0	116	77	0.506872	0.220175	48.8998	0.607538	-0.995656	-0.388118	1.60319	0.152324	-0.202652	missing data	missing data	missing data	missing data	missing data	missing data	missing data	missing data	missing data	0.411914	0.0741046	0.39552	0.603079	0.431124	0.0153546	5.72149	59.0234	8.96488	3.77806	2.37288	4.70849	missing data	missing data	missing data	missing data	missing data	missing data	5.72149	59.0234	8.96488	3.77806	2.37288
N09	NT	RB	Low	62	1	0	103	76	0.861777	0.0604094	17.0914	0.898544	-1.39552	-0.496974	2.29406	0.0977143	-0.100067	0.181132	0.0266169	7.39538	0.270691	-0.272357	-0.00166615	0.543048	0.0432732	-0.037024	0.108836	0.0183567	0.135915	0.0401953	0.0175821	0.00358784	4.48302	82.7032	2.96962	2.88141	1.03061	10.2546	6.88075	81.9868	4.51351	3.57828	1.26136	7.41492	5.68188	82.345	3.74156	3.22985	1.14599
N09	NT	DB	High	62	1	0	103	76	0.667571	0.341811	51.5938	0.918896	-0.897717	0.0211782	1.81661	0.271374	-0.313032	0.182864	0.0818566	23.5034	0.257221	-0.271015	-0.0137932	0.528236	0.0946065	-0.105359	0.316622	0.0631895	0.37949	0.359795	0.306948	0.0169908	7.23847	86.8304	12.5349	4.78764	2.61818	3.46369	8.00215	79.7751	13.1001	5.00349	2.61818	3.31427	7.62031	83.3027	12.8175	4.89556	2.61818
N10	NT	RB	High	65	1	0	108	69	0.871092	0.0708932	32.9545	0.960056	-1.58793	-0.627875	2.54799	0.176498	-0.187257	0.187377	0.0118437	17.061	0.276954	-0.253862	0.0230927	0.530816	0.019656	-0.0162945	0.0611979	0.0135265	0.0716443	0.0143235	0.0099494	0.00773626	2.31401	65.8171	3.01451	2.69871	1.11702	10.502	2.23572	62.7189	3.25274	2.2797	1.42683	10.8451	2.27486	64.268	3.13363	2.4892	1.27193
N10	NT	DB	High	65	1	0	108	69	0.802898	0.091676	40.3742	0.894	-1.43001	-0.536009	2.32401	0.115006	-0.144878	0.186617	0.0768771	16.5737	0.197659	-0.19066	0.00699897	0.388319	0.0363459	-0.042365	0.3644	0.0845276	0.378269	0.0982594	0.0737715	0.00505421	9.65957	68.8376	6.71887	4.1515	1.61842	5.51959	7.48161	70.7244	4.6088	4.47191	1.03061	6.60742	8.57059	69.781	5.66384	4.3117	1.32452
N11	NT	RB	Low	59	1	0	108	86	0.451838	0.0443774	11.8477	0.585398	-0.777588	-0.19219	1.36299	0.0790105	-0.0769627	0.17556	0.00858098	2.84292	0.227455	-0.252763	-0.0253071	0.480218	0.0215914	-0.02752	0.0673114	0.0125134	0.075576	0.0243384	0.0219369	0.00191345	2.74881	70.123	2.29204	2.31519	0.99	13.023	2.41188	69.9846	2.3705	2.12216	1.11702	13.3551	2.58034	70.0538	2.33127	2.21868	1.05351
N11	NT	DB	Low	59	1	0	108	86	0.440568	0.0522911	10.8606	0.547645	-0.74406	-0.196415	1.2917	0.114048	-0.116468	0.168684	0.0298594	0.916203	0.197017	-0.217917	-0.0209006	0.414934	0.0289146	-0.0328692	0.275482	0.0698933	0.203095	0.142668	0.0904204	0.00419738	6.8044	66.1507	4.18101	2.47516	1.68919	9.01419	6.10497	67.0848	4.61235	2.34112	1.97015	8.62879	6.45469	66.6178	4.39668	2.40814	1.82967
N12	NT	RB	Low	52	2	0	122	89	0.429753	0.0479707	3.00326	0.486272	-0.630093	-0.14382	1.11637	0.0856132	-0.104737	0.202905	0.0376668	21.3457	0.205116	-0.237007	-0.0318904	0.442123	0.0524627	-0.0614418	0.137878	0.0124032	0.120348	0.0134715	0.00857014	0.00491413	2.3021	55.5988	5.5197	1.47661	3.7381	8.57595	0.802805	56.4035	4.87059	3.55765	1.36905	7.11892	1.55245	56.0011	5.19515	2.51713	2.55357
N12	NT	DB	Low	52	2	0	122	89	0.378848	0.064078	4.1291	0.410019	-0.429904	-0.0198844	0.839923	0.101007	-0.110074	0.198209	0.0823105	11.811	0.191905	-0.233315	-0.0414108	0.42522	0.0561876	-0.065357	0.340704	0.0508612	0.304928	0.0828683	0.0763511	0.00446855	3.79282	58.8327	7.90037	3.32944	2.37288	5.34292	3.25022	57.319	8.51768	3.25328	2.61818	5.09729	3.52152	58.0759	8.20903	3.29136	2.49553
N13	NT	RB	Low	59	1	0	118	78	0.653636	0.0396622	10.2631	0.711709	-1.11049	-0.398785	1.8222	0.0806516	-0.065167	missing data	missing data	missing data	missing data	missing data	missing data	missing data	missing data	missing data	0.157368	0.0251431	0.156149	0.0128926	0.00288718	0.00510865	3.77724	61.0072	1.75033	2.60362	0.672269	13.7806	missing data	missing data	missing data	missing data	missing data	missing data	3.77724	61.0072	1.75033	2.60362	0.672269
N13	NT	DB	High	59	1	0	118	78	0.470794	0.0761523	27.0121	0.580211	-0.840038	-0.259827	1.42025	0.131411	-0.137669	missing data	missing data	missing data	missing data	missing data	missing data	missing data	missing data	missing data	0.433101	0.0395156	0.421795	0.0294683	0.0161611	0.00510989	7.73724	60.2906	4.3662	2.81457	1.55128	8.35565	missing data	missing data	missing data	missing data	missing data	missing data	7.73724	60.2906	4.3662	2.81457	1.55128
N14	NT	RB	High	24	1	0	112	74	0.572762	0.0466798	28.827	0.760478	-1.07573	-0.315254	1.83621	0.0592543	-0.0857246	0.060161	0.00560023	5.03186	0.0815422	-0.09908	-0.0175378	0.180622	0.00954438	-0.0104118	0.18932	0.0207615	0.202239	0.0406044	0.0132727	0.00465513	4.96487	64.4493	2.32842	1.349	1.72603	16.3158	6.09829	61.0554	2.43169	1.29067	1.88406	16.1188	5.53158	62.7524	2.38005	1.31983	1.80504
N14	NT	DB	Low	24	1	0	112	74	0.67147	0.127114	9.42972	0.817076	-0.982139	-0.165063	1.79922	0.158487	-0.155844	0.0442898	0.0114195	1.92468	0.0548857	-0.0600489	-0.00516315	0.114935	0.0116769	-0.00790316	0.554267	0.0349362	0.644597	0.0250662	0.0161371	0.00156474	11.0724	67.5073	3.98023	2.62032	1.51899	9.09015	13.6016	63.9387	5.46755	3.75315	1.45679	6.5071	12.337	65.723	4.72389	3.18673	1.48789
N15	NT	RB	High	25	2	0	125	86	0.546129	0.0439351	35.0421	0.644427	-0.996415	-0.351988	1.64084	0.0951575	-0.137165	0.148824	0.0294373	5.66448	0.166436	-0.200804	-0.0343683	0.36724	0.0279804	-0.0380909	0.12708	0.0105543	0.139837	0.0416964	0.0266717	0.0122827	2.04505	66.1345	2.73068	2.25469	1.21111	12.0352	3.16419	64.8353	3.38885	2.37509	1.42683	10.4096	2.60462	65.4849	3.05976	2.31489	1.31897
N15	NT	DB	High	25	2	0	125	86	0.693447	0.0370957	35.7982	0.968703	-1.06259	-0.0938834	2.03129	0.0871697	-0.0882668	0.125749	0.0784407	3.02215	0.154431	-0.16572	-0.011289	0.32015	0.056593	-0.0404278	0.284081	0.0262226	0.285697	0.169955	0.153138	0.00735978	2.26014	71.7971	1.45408	1.83413	0.792793	18.247	4.68754	64.5115	6.65069	2.66964	2.49123	6.43754	3.47384	68.1543	4.05239	2.25188	1.64201
N16	NT	RB	Low	29	2	0	127	96	0.575691	0.0435083	13.2808	0.78215	-0.762598	0.0195519	1.54475	0.0559267	-0.0835515	0.175453	0.0101943	0.0278011	0.248692	-0.243712	0.00497948	0.492404	0.0217116	-0.0291512	0.167723	0.0167566	0.153562	0.00766576	0.00319543	0.00203964	2.15918	89.2086	1.7431	1.43926	1.21111	18.8539	2.21733	83.5376	1.89841	1.50505	1.26136	17.6291	2.18825	86.3731	1.82076	1.47215	1.23624
N16	NT	DB	High	29	2	0	127	96	0.457941	0.424498	46.6086	0.596271	-0.578211	0.0180595	1.17448	0.250373	-0.234946	0.171356	0.169229	5.12029	0.140058	-0.139458	0.000599982	0.279515	0.0633811	-0.0465416	0.838065	0.102304	0.746058	0.178041	0.161477	0.00199328	7.38153	90.8631	5.33992	2.96199	1.80282	7.22725	5.05769	88.4753	7.51682	3.48206	2.15873	5.4551	6.21961	89.6692	6.42837	3.22202	1.98077
N17	NT	RB	Low	27	2	0	126	88	0.480381	0.202668	4.42904	0.667538	-0.678733	-0.0111948	1.34627	0.186263	-0.146604	0.17742	0.0172856	2.54536	0.267488	-0.227112	0.0403762	0.4946	0.0211325	-0.0205383	0.154495	0.019667	0.175953	0.021073	0.0179687	0.00242164	3.54195	79.4599	2.21177	1.82623	1.21111	14.8588	5.48358	80.5185	2.14384	1.99814	1.07292	14.4858	4.51276	79.9892	2.1778	1.91218	1.14201
N17	NT	DB	High	27	2	0	126	88	0.484373	0.12571	60.9843	0.682305	-0.715686	-0.0333812	1.39799	0.135807	-0.126571	0.172976	0.0569883	0.956313	0.182483	-0.192684	-0.0102011	0.375166	0.0230968	-0.0190808	0.391684	0.0433273	0.384838	0.160952	0.110553	0.00172145	10.0168	78.2183	4.95568	3.26249	1.51899	7.30089	11.8396	76.3855	7.17633	4.62606	1.55128	5.08372	10.9282	77.3019	6.06601	3.94428	1.53513
N18	NT	RB	Low	37	2	0	120	81	0.422524	0.133096	8.03784	0.564306	-0.679968	-0.115662	1.24427	0.0966633	-0.193327	0.153947	0.0706299	2.47767	0.224634	-0.217118	0.00751561	0.441752	0.0627909	-0.066327	0.217873	0.0145152	0.176767	0.0602757	0.0471521	0.00465586	2.5055	74.5133	3.32591	2.63676	1.26136	10.0626	2.25221	73.5484	3.05022	2.22799	1.36905	11.3675	2.37885	74.0308	3.18807	2.43237	1.31521
N18	NT	DB	Low	37	2	0	120	81	0.418633	0.581291	22.485	0.553765	-0.684147	-0.130382	1.23791	0.175349	-0.223293	0.141317	0.193311	8.66225	0.163768	-0.158879	0.00488889	0.322646	0.0509163	-0.0561152	0.369118	0.0145658	0.341224	0.480711	0.491812	0.00774463	15.5799	66.8169	11.3669	7.48321	1.51899	3.183	10.0002	72.3103	10.877	6.43919	1.68919	3.46496	12.7901	69.5636	11.122	6.9612	1.60409
N19	NT	RB	Low	71	2	0	122	71	1.01901	0.0870181	5.29345	1.10979	-1.70983	-0.600035	2.81962	0.130124	-0.154972	0.186007	0.0240704	4.61902	0.270718	-0.251748	0.0189692	0.522466	0.0374389	-0.0393635	0.073525	0.0125996	0.0730148	0.0371623	0.0115213	0.00748227	1.55197	66.6718	1.46227	1.84445	0.792793	18.1449	1.18507	67.7489	1.57563	1.79588	0.877358	17.7962	1.36852	67.2104	1.51895	1.82017	0.835076
N19	NT	DB	High	71	2	0	122	71	0.872795	0.314108	54.982	1.14341	-1.35697	-0.213563	2.50038	0.197797	-0.305972	0.177881	0.0885322	5.32353	0.241037	-0.212078	0.0289598	0.453115	0.0561852	-0.0799975	0.316037	0.0197014	0.334247	0.260023	0.198843	0.00442074	5.35722	66.353	5.59215	3.91929	1.42683	6.30819	3.91854	64.4772	5.24669	3.7541	1.39759	6.66608	4.63788	65.4151	5.41942	3.83669	1.41221
N20	NT	RB	Low	43	1	0	97	63	0.817495	0.0445167	11.5559	0.939665	-1.43995	-0.500285	2.37961	0.117968	-0.108255	0.143714	0.0062782	1.07799	0.179096	-0.171697	0.00739954	0.350793	0.0121215	-0.00940359	0.113006	0.0250364	0.115702	0.0262783	0.0040265	0.00644793	2.78604	69.8928	2.07581	1.7848	1.16304	15.5416	3.07502	71.4975	1.98832	1.85319	1.07292	15.6189	2.93053	70.6951	2.03206	1.819	1.11798
N20	NT	DB	Low	43	1	0	97	63	0.633101	0.0684596	8.70239	0.812957	-1.13977	-0.326817	1.95273	0.134129	-0.16576	0.152567	0.0117746	0.127368	0.148723	-0.157175	-0.00845225	0.305899	0.00710844	-0.00689593	0.313977	0.06171	0.261412	0.0390851	0.0309044	0.00525467	8.78282	63.1453	4.70479	3.09732	1.51899	7.69022	10.2524	64.6759	4.54721	2.80966	1.61842	8.15565	9.51762	63.9106	4.626	2.95349	1.5687
N21	NT	RB	Low	77	2	0	102	64	0.679689	0.0359006	3.56026	0.805159	-1.27264	-0.467478	2.0778	0.099261	-0.0770087	0.171909	0.0215364	0.808309	0.217302	-0.291542	-0.0742402	0.508844	0.0424005	-0.0338008	0.0702774	0.0140227	0.0583683	0.0109389	0.0059756	0.0037052	1.22039	53.0514	2.5323	1.17305	2.15873	16.1928	1.28885	51.6656	2.69669	0.978935	2.75472	16.3238	1.25462	52.3585	2.61449	1.07599	2.45672
N21	NT	DB	High	77	2	0	102	64	0.654017	0.177446	73.0719	0.79149	-1.16211	-0.370623	1.9536	0.226526	-0.27512	0.128146	0.0599124	3.20564	0.167122	-0.166804	0.000317656	0.333926	0.0478783	-0.0558245	0.37388	0.0194774	0.312336	0.0373044	0.0423624	0.00173034	6.14069	54.9042	5.20767	1.84217	2.82692	8.51084	6.98248	52.9924	6.17511	1.6024	3.85366	7.71455	6.56159	53.9483	5.69139	1.72229	3.34029
N22	NT	RB	Low	72	1	0	109	65	0.879366	0.205496	6.9577	1.03672	-1.6249	-0.588183	2.66163	0.247335	-0.214368	0.140842	0.00467592	0.132259	0.160596	-0.249337	-0.0887412	0.409934	0.00805307	-0.00968164	0.19643	0.0208375	0.194048	0.0165932	0.00521076	0.0131995	0.761549	61.5834	2.6053	1.26376	2.06154	15.5076	0.935065	59.7516	1.97206	1.29827	1.51899	18.3468	0.848307	60.6675	2.28868	1.28102	1.79026
N22	NT	DB	Low	72	1	0	109	65	0.921317	0.39652	17.6099	1.07079	-1.51301	-0.442224	2.5838	0.313158	-0.356348	0.075514	0.0554925	2.61145	0.0896106	-0.110124	-0.0205132	0.199735	0.0246149	-0.0365336	0.526187	0.033426	0.575301	0.0578045	0.055764	0.00199508	3.86156	64.377	4.61655	2.67467	1.72603	8.22909	10.0739	66.05	6.37675	3.61517	1.76389	6.00485	6.96774	65.2135	5.49665	3.14492	1.74496
N23	NT	RB	Low	71	1	0	140	80	0.930221	0.0565092	4.27456	1.03895	-1.70691	-0.667955	2.74586	0.148327	-0.103143	0.123399	0.00647949	0.205838	0.142426	-0.195259	-0.052833	0.337686	0.00800508	-0.00933535	0.088145	0.0163481	0.0669315	0.0131431	0.00409349	0.00564175	0.723007	60.7707	2.30487	1.36448	1.68919	16.3517	0.747444	60.9144	2.50496	1.21509	2.06154	16.1288	0.735225	60.8426	2.40492	1.28979	1.87536
N23	NT	DB	High	71	1	0	140	80	0.915746	0.374519	48.8022	1.15793	-1.66091	-0.50298	2.81884	0.314491	-0.327239	0.112498	0.0103266	0.848819	0.133851	-0.167132	-0.0332802	0.300983	0.0109517	-0.00963599	0.408851	0.0379	0.355601	0.110622	0.0790799	0.0199599	2.54057	56.5763	6.71776	2.96945	2.2623	6.19374	1.81101	56.7595	7.13983	2.65897	2.68519	6.1232	2.17579	56.6679	6.92879	2.81421	2.47374
N24	NT	RB	Low	76	2	0	152	85	0.339517	0.147075	17.6588	0.393726	-0.500755	-0.107029	0.894481	0.141672	-0.113118	0.0925311	0.0207548	2.00641	0.11588	-0.137238	-0.0213579	0.253117	0.0191715	-0.0225837	0.060404	0.0141336	0.0777385	0.031326	0.0255334	0.00693438	0.883882	63.9506	2.02193	2.00171	1.0101	14.9119	1.25484	61.5958	2.2573	1.64881	1.36905	15.3606	1.06936	62.7732	2.13961	1.82526	1.18957
N24	NT	DB	High	76	2	0	152	85	0.279479	0.542727	138.575	0.332182	-0.362549	-0.0303677	0.694731	0.27586	-0.196092	0.0684143	0.113011	6.82534	0.0664244	-0.0630239	0.00340046	0.129448	0.0350734	-0.0535407	0.541892	0.053219	0.42831	0.138066	0.12323	0.00575293	3.64719	66.5116	11.4779	3.85163	2.98	3.91403	2.46773	65.6807	11.4101	3.23901	3.52273	4.0958	3.05746	66.0962	11.444	3.54532	3.25136
N25	NT	RB	Low	82	2	0	120	77	0.628295	0.355013	19.3915	0.633213	-0.813539	-0.180327	1.44675	0.352521	-0.363269	0.111831	0.0186349	2.54472	0.119304	-0.124555	-0.00525069	0.243859	0.014419	-0.0108043	0.159915	0.0237796	0.191358	0.00849493	0.00568451	0.000140027	1.00627	48.2825	2.57055	1.7281	1.4875	13.9579	2.20209	47.796	3.35042	1.31205	2.55357	12.8687	1.60418	48.0392	2.96048	1.52008	2.02054
N25	NT	DB	High	82	2	0	120	77	0.475873	0.37346	25.4748	0.5802	-0.670942	-0.0907417	1.25114	0.230513	-0.212766	0.0884876	0.103362	4.38323	0.101414	-0.0962596	0.00515493	0.197674	0.0578768	-0.0542962	0.41635	0.0410586	0.448289	0.0124166	0.00363223	0.00105328	0.493892	50.5402	5.17751	2.34311	2.20968	7.97806	2.42718	51.5245	4.93447	1.79128	2.75472	8.92094	1.46054	51.0324	5.05599	2.06719	2.4822
[truncated: 1 more columns]

## Sheet: Figures
Figure/Table	Columns used from Raw_Total
Figure 1a	J, K, L, M
Figure 1b	S, T, U, V
Figure 2a	K, L, O, Q, T, U, X, Z, AB, AC, AD, AE, AH, AJ, AN, AP
Figure 2b	J, K, L, AD, AJ
Figure 2c	S, T, U, AD, AP
Figure 3	AC, AD, AE, AT, AV
Figure 4	D, J, K, L, M, S, T, U, V, AC, AD, AE, AU, AV
Table S1	E, F, G, H, I, AU, AY
Figure S4	J, K, L, M, S, T, U, V
Figure S5	J, K, L, S, T, U
Figure S6	J, K, L, M, S, T, U, V, AM, AS
Figure S7	J, M, N, P, S, V, W, Y
Figure S8	J, M, N, S, V, W
Figure S9	G, J, K, L, S, T, U
Figure S10	J, K, L, M, N, O, Q, R, S, T, U, V, W, X, Z, AA, AB, AC, AD, AE, AH, AJ, AK, AN, AP, AQ
Figure S11	J, K, L, S, T, U, AB, AC, AD, AJ, AK, AL, AM, AP, AQ, AR, AS
Figure S12	J, K, L, S, T, U, AE, AH, AN
Figure S13	AB, AC, AD, AE, AF, AG, AT, AU, AV, AW, AX, AY
Figure S16	AB, AC, AD, AE, AF, AG, AT, AU, AV, AW, AX
